# Supplementary material for: The AhR Is a Critical Regulator of the Pulmonary Response to Cannabis Smoke
Source: FASEB J. 2025 Sep 17;39(18):e71027. doi: 10.1096/fj.202501533R (PMC12442951; doi:10.1096/fj.202501533R)
Supplement: Supplementary file 1 — Data S1: Supporting Information. [file FSB2-39-e71027-s001.zip]

Archive with 2 entries (2 files):
- 202501533R-sup-0003-SI_Figure-S01.pdf
- Supp_Data_Wilson(2025).xlsx
