# Supplementary material for: The AhR Is a Critical Regulator of the Pulmonary Response to Cannabis Smoke
Source: FASEB J. 2025 Sep 17;39(18):e71027. doi: 10.1096/fj.202501533R (PMC12442951; doi:10.1096/fj.202501533R)
Supplement: Supplementary file 1 — Data S1: Supporting Information. [file FSB2-39-e71027-s001.zip › Supp_Data_Wilson(2025).xlsx]

## Sheet: Supp. Table 1
Blood Innate Immune Cell Panel
Antibody	Fluorescence Label	Company	Catalog Number
CD45	BUV395	BD	564279
CD11b	APC	BD	553312
Ly6G	PE-Cy7	Biolegend	151510
SigF	PE	BD	552126
CD115	BV711	Biolegend	135515
Ly6C	FITC	BD	561085

## Sheet: Supp. Table 2
Lung Innate Immune Cell Panel
Antibody	Fluorescence Label	Company	Catalog Number
CD45	APC-Cy7	BD	557659
CD11b	AlexaFluor 488	Biolegend	101217
Ly6G	PE-Cy7	Biolegend	151510
MerTK	BV421	Biolegend	139306
CD64	APC	Biolegend	127618
SigF	BV605	BD	740388
CD11c	BV711	BD	563048
MHCII	AlexaFluor700	Invitrogen	56-5321-82
Ly6C	PE	Biolegend	128008

## Sheet: Supp. Table 3
Primer Sequences
Gene	Forward Sequence	Reverse Sequence
18s	AGGAATTGACGGAGGGGCAC	GGACATCTAAGGGCATCACA
Cyp1a1	GGTTAACCATGACCGGGAACT	TGCCCAAACCAAAGAGAGTGA
Cyp1b1	AAAATGTAAAGACCAGAAGTCCTCCTACC	AGAAAGCCTCATCCAGGGCTATAAA

## Sheet: Supp. Table 4
BAL Multiplex Analysis
Cytokine	Air Ahr+/-		Air Ahr-/-		Cannabis Smoke Ahr+/-		Cannabis Smoke Ahr-/-		Significant?
	Mean (pg/ml)	SD	Mean (pg/ml)	SD	Mean (pg/ml)	SD	Mean (pg/ml)	SD
G-CSF	2.85333	0.985853	12.39	21.7397	5.14	1.77886	18.7617	25.3112	No
GM-CSF	2.405	1.38411	1.76833	1.51898	1.80333	1.31064	1.42	1.73734	No
IFNγ	0.758333	0.425649	1.485	0.952654	2.24667	1.93002	1.17833	0.955226	No
IL-1α	52.3033	12.1793	69.79	19.8364	55.4133	33.6508	42.5433	31.1679	No
IL-1ß	0.733333	0.169548	0.556667	0.47323	0.361667	0.516311	0.175	0.36866	No
IL-4	0.09	0.0368782	0.123333	0.0706163	0.0816667	0.0470815	0.0683333	0.0292689	No
IL-7	0.355	0.232357	0.451667	0.281668	0.263333	0.386609	0.213333	0.356183	No
IL-9	9.31833	3.04096	21.115	6.31396	18.9183	13.888	12.1433	11.1457	No
IL-10	1.895	1.85236	2.59833	3.98764	0.311667	0.327745	0.448333	0.673451	No
IL-12p70	1.39333	0.996327	2.05833	1.15109	1.64667	1.52966	1.62167	1.35192	No
IL-13	1.29833	0.490078	1.895	0.866135	0.99	0.776196	0.956667	0.317658	No
IP-10	2.43333	0.708228	3.28	1.09628	3.60333	1.16278	4.88167	1.65439	No
KC	4.45167	1.42805	5.77	2.57516	5.97	1.95577	8.30833	3.28698	No
MCP-1	70.8233	28.1271	82.575	42.5739	65.3933	30.2716	58.4217	33.3862	No
M-CSF	5.455	1.85986	4.21167	1.58506	5.22667	1.89685	6.93167	2.16321	No
MIG	0.558333	0.308831	0.391667	0.44544	0.555	0.428427	0.923333	1.52862	No
MIP-1α	0.163333	0.130179	0.346667	0.233381	0.473333	0.7186	0.36	0.253614	No
MIP-2	10.5233	4.22762	8.78	10.6005	6.94	4.56647	2.76833	3.32757	No
TNFα	32.965	10.069	38.7867	21.6678	48.1833	42.6189	31.435	16.8286	No
Not detected: IL-3, IL-12p40, IL-15, IL-17, LIX, MIP-1ß

## Sheet: Supp. Table 5
Serum Multiplex Analysis
Cytokine	Air Ahr+/-		Air Ahr-/-		Cannabis Smoke Ahr+/-		Cannabis Smoke Ahr-/-		Significant?
	Mean (pg/ml)	SD	Mean (pg/ml)	SD	Mean (pg/ml)	SD	Mean (pg/ml)	SD
G-CSF	540.068	505.659	356.271	515.665	457.588	239.939	1214.67	1530.22	no
GM-CSF	7.13	6.10384	8.151	6.5696	11.2723	13.8916	6.20636	9.18972	no
IFNγ	3.02462	1.68669	3.29667	2.77723	2.58308	1.93226	1.11455	0.962511	no
IL-1α	84.8192	45.7045	33.378	38.5726	50.3223	34.4812	37.9509	34.1283	yes; Air Ahr+/- vs Air Ahr-/-
IL-1ß	5.78077	1.64412	5.829	1.92447	6.325	1.673	7.15545	5.24271	no
IL-4	0.776667	0.813818	1.37143	1.34729	1.08125	1.46725	0.404	0.299383	no
IL-5	10.0185	4.20371	7.78	2.66035	7.32154	4.40232	8.46182	7.89387	no
IL-9	9.65	4.00704	11.103	9.47425	10.4838	5.03174	9.95455	8.31397	no
IL-10	8.82308	4.85222	9.598	2.8403	7.91154	4.08183	5.61273	3.36985	no
IL-12p40	11.2408	5.92791	9.811	8.6531	9.44769	5.63863	4.51909	4.54184	no
IL-12p70	11.2527	8.36664	20.3844	23.5845	18.5175	13.0237	9.33429	6.56348	no
IL-13	51.8677	17.9499	59.4	17.1164	57.2962	14.4091	44.4636	9.95968	no
IL-15	70.207	84.6812	59.0667	47.457	30.3418	15.9287	15.4483	10.5196	no
IP-10	67.3392	29.2601	94.233	34.4208	56.2923	8.86088	86.4827	39.9489	no
KC	263.072	181.177	154.307	80.7621	351.612	105.576	216.478	111.967	no
LIX	863.594	515.49	382.046	243.045	549.308	299.255	355.509	388.694	yes; Air Ahr+/- vs Air Ahr-/-
MCP-1	83.1462	70.3492	52.577	22.8378	55.6458	30.5453	59.8073	36.3958	no
M-CSF	16.7533	4.16379	13.582	3.79239	15.8685	5.88997	12.9791	6.914	no
MIP-1α	71	23.3691	86.193	68.0013	73.2969	22.674	82.8909	47.6631	no
MIP-1ß	70.7554	43.3484	74.415	38.522	93.98	43.6573	62.1855	32.9328	no
MIP-2	152.667	8.07908	160.58	30.5259	147.805	6.49029	143.316	8.04705	no
TNFα	4.01538	2.62765	4.124	3.66688	4.50667	2.36312	3.49364	3.1719	no
Not detected: IL-3, IL-5, IL-7, LIF, VEGF

## Sheet: Supp. Table 6
Ahr+/- Cannabis Smoke vs Air Upregulated DEPs by Compartment
Lung_Only	EV_Only	BALF_Only	Lung_and_EV	Lung_and_BALF	EV_and_BALF	All_Three	Lung_All	EV_All	BALF_All
Tubb5	Cpne3	Cela1	Anxa4		Itih3	Ager	Tubb5	Ager	Anxa11
Ehd4	Pef1	Spon1	Anxa6		Serping1		Ehd4	Cpne3	Cela1
Tubb4b	Itih1	Pglyrp2			Hrg		Tubb4b	Pef1	Spon1
Inmt	Rab35	Rbp4			Apoh		Inmt	Itih1	Igfals
Anxa3	Myo1b	Serpina3k			Igfals		Anxa3	Itih3	Itih3
Anxa5	Pros1	C8b			Itih2		Anxa5	Rab35	Pglyrp2
Pebp1	Dpep1	Agt			F2		Pebp1	Serping1	Rbp4
Anxa2	Usp9x	F12			Vtn		Anxa2	Myo1b	Serping1
Taldo1	Ace	Serpind1			Anxa11		Taldo1	Pros1	C4b
Prdx1	Thbs1	Serpina10			Sod3		Prdx1	Dpep1	Serpina3k
Slc25a5	Myo1c	Cfb			C4b		Slc25a5	Usp9x	C8b
Aldh1a1	Anxa7	Serpina3m			Gsn		Aldh1a1	Ace	Ager
Aldh2	Postn	Serpina1a			Gc		Aldh2	Thbs1	Agt
Cd36	Cad	Serpina1d					Cd36	Myo1c	F12
Rab11b	F13a1	Azgp1					Rab11b	Anxa7	Sod3
Pgd	Iqgap2	Ttr					Anxa4	Postn	Vtn
Sod1	Vdac3	C3					Pgd	Cad	Serpind1
Prdx2	Col6a1	Ces1c					Sod1	F13a1	Itih2
Scgb1a1	C9	Serpina1b					Prdx2	Hrg	Apoh
Pdia3	Ctnna1	Ahsg					Scgb1a1	Iqgap2	Serpina10
Fmo2	Cpne1	Fetub					Pdia3	Vdac3	Gsn
Dpysl2	Lum						Fmo2	Col6a1	Gc
Cavin1	Ogdh						Dpysl2	Apoh	Cfb
Atp5f1a	Eps8l2						Cavin1	C9	Serpina3m
Aldh1a7	Ecm1						Atp5f1a	Ctnna1	F2
Idh2	Tmed10						Aldh1a7	Cpne1	Serpina1a
Hspa5	Fasn						Idh2	Lum	Serpina1d
Ces1d	Hnrnpl						Hspa5	Ogdh	Azgp1
Anxa1	Lman2						Ces1d	Eps8l2	Ttr
Ppia	Blmh						Anxa1	Ecm1	C3
Cyp2f2	Rab5b						Ppia	Tmed10	Ces1c
Akr1a1	Xdh						Cyp2f2	Fasn	Hrg
Ywhab	Pdcd6						Akr1a1	Hnrnpl	Serpina1b
Pkm	Tpp2						Ywhab	Igfals	Ahsg
Ywhag	Rhog						Pkm	Itih2	Fetub
Vcl	Hpcal1						Ywhag	Lman2
Hnrnpf	Sort1						Vcl	Blmh
Gstm1	Hacd3						Hnrnpf	F2
Gstm2	Ssr1						Gstm1	Anxa4
Psma1	Mug1						Gstm2	Rab5b
Csrp1	Sri						Psma1	Xdh
Gnb2	Nckap1						Csrp1	Pdcd6
Vcp	Klkb1						Gnb2	Tpp2
Actb	S100a11						Vcp	Rhog
Ldha	Sar1b						Actb	Vtn
Hspa8	Tspan8						Ldha	Hpcal1
Gapdh	Rpl24						Hspa8	Sort1
Eef2	Gpx3						Gapdh	Hacd3
Alb	Fgb						Eef2	Ssr1
Ehd2	Fgg						Anxa6	Mug1
Hsp90b1	Lars1						Alb	Sri
Vat1	Dnpep						Ehd2	Anxa11
Cat	Rtcb						Hsp90b1	Nckap1
Rps3	Cp						Vat1	Klkb1
Tagln2	Fga						Cat	Sod3
Eef1g	Psmb2						Rps3	S100a11
Parva	Kng1						Tagln2	Sar1b
Aqp1							Ager	C4b
Mdh1							Eef1g	Tspan8
Hspd1							Parva	Rpl24
Acta2							Aqp1	Gpx3
Acaa2							Mdh1	Fgb
Clic5							Hspd1	Fgg
Fmo1							Acta2	Lars1
Vps35							Acaa2	Dnpep
Eno1							Clic5	Rtcb
Msn							Fmo1	Cp
Hsp90ab1							Vps35	Fga
Vdac2							Eno1	Psmb2
Ehd1							Msn	Gsn
Cavin2							Hsp90ab1	Anxa6
							Vdac2	Gc
							Ehd1	Kng1
							Cavin2

## Sheet: Supp. Table 7
Ahr+/- Cannabis Smoke vs Air Upregulated Pathways by Compartment
Lung.Only	EV.Only	BALF.Only	Lung...EV.Only	Lung...BALF.Only	EV...BALF.Only	All.Three
response to toxic substance	response to calcium ion	acute inflammatory response	reactive oxygen species metabolic process	reactive oxygen species metabolic process	negative regulation of blood coagulation	reactive oxygen species metabolic process
cellular detoxification	plasminogen activation	complement activation	wound healing	wound healing	negative regulation of hemostasis	wound healing
cellular response to toxic substance	blood coagulation, fibrin clot formation	response to peptide hormone	regulation of apoptotic signaling pathway	blood coagulation	fibrinolysis	blood coagulation
detoxification	protein activation cascade	acute-phase response	regulation of reactive oxygen species metabolic process	coagulation	negative regulation of coagulation	coagulation
nicotinamide nucleotide metabolic process	negative regulation of fibrinolysis	positive regulation of lipid metabolic process	blood coagulation	hemostasis	regulation of blood coagulation	hemostasis
pyridine nucleotide metabolic process	positive regulation of heterotypic cell-cell adhesion	tissue remodeling	coagulation	regulation of wound healing	negative regulation of wound healing	regulation of wound healing
pyridine-containing compound metabolic process	zymogen activation	regulation of immune effector process	hemostasis	regulation of blood coagulation	regulation of hemostasis	regulation of blood coagulation
purine nucleotide metabolic process	regulation of epithelial cell apoptotic process	negative regulation of growth	regulation of wound healing	regulation of hemostasis	regulation of coagulation	regulation of hemostasis
purine-containing compound metabolic process	epithelial cell apoptotic process	lymphocyte mediated immunity	regulation of blood coagulation	regulation of body fluid levels	negative regulation of response to wounding	regulation of body fluid levels
nucleotide metabolic process	positive regulation of protein transport	adaptive immune response based on somatic recombination of immune receptors built from immunoglobulin superfamily domains	regulation of hemostasis	regulation of coagulation	hemostasis	regulation of coagulation
hexose catabolic process	regulation of smooth muscle cell migration	positive regulation of transmembrane transport	regulation of body fluid levels	maintenance of location	regulation of wound healing	regulation of response to wounding
cellular aldehyde metabolic process	positive regulation of establishment of protein localization	glial cell differentiation	regulation of coagulation	regulation of response to wounding	blood coagulation	regulation of peptidase activity
monosaccharide catabolic process	regulation of heterotypic cell-cell adhesion	immunoglobulin mediated immune response	negative regulation of apoptotic signaling pathway	regulation of peptidase activity	coagulation	ameboidal-type cell migration
NADP metabolic process	regulation of endothelial cell apoptotic process	B cell mediated immunity	regulation of response to wounding	ameboidal-type cell migration	regulation of body fluid levels	negative regulation of response to external stimulus
cellular response to reactive oxygen species	positive regulation of protein secretion	reproductive structure development	protein secretion	negative regulation of response to external stimulus	regulation of response to wounding	regulation of endocytosis
cellular detoxification of aldehyde	smooth muscle cell migration	reproductive system development	establishment of protein localization to extracellular region	regulation of endocytosis	response to metal ion	regulation of endopeptidase activity
cellular response to oxidative stress	endothelial cell apoptotic process	gliogenesis	regulation of protein-containing complex assembly	regulation of endopeptidase activity	wound healing	phagocytosis
cellular oxidant detoxification	positive regulation of smooth muscle cell migration	regulation of developmental growth	protein localization to extracellular region	phagocytosis	regulation of peptidase activity	regulation of epithelial cell migration
small molecule catabolic process	vesicle targeting, to, from or within Golgi	lipid transport	regulation of peptidase activity	regulation of epithelial cell migration	negative regulation of proteolysis	regulation of endothelial cell migration
response to reactive oxygen species	muscle cell migration	regulation of cell growth	ameboidal-type cell migration	regulation of inflammatory response	negative regulation of peptidase activity	epithelial cell migration
generation of precursor metabolites and energy	extrinsic apoptotic signaling pathway via death domain receptors		negative regulation of response to external stimulus	regulation of endothelial cell migration	negative regulation of hydrolase activity	epithelium migration
monosaccharide metabolic process	positive regulation of peptide hormone secretion		regulation of endocytosis	response to peptide	regulation of fibrinolysis	tissue migration
response to oxidative stress	cell-matrix adhesion		regulation of endopeptidase activity	epithelial cell migration	negative regulation of response to external stimulus	positive regulation of endocytosis
glyceraldehyde-3-phosphate metabolic process	regulation of endothelial cell proliferation		establishment or maintenance of cell polarity	epithelium migration	regulation of endopeptidase activity	endothelial cell migration
cellular response to aldehyde	positive regulation of peptide secretion		phagocytosis	tissue migration	positive regulation of blood coagulation	cell killing
removal of superoxide radicals	platelet activation		regulation of epithelial cell migration	positive regulation of endocytosis	positive regulation of hemostasis
cellular response to chemical stress	endothelial cell proliferation		positive regulation of endopeptidase activity	positive regulation of proteolysis	positive regulation of coagulation
cellular response to oxygen radical	negative regulation of endothelial cell proliferation		regulation of endothelial cell migration	endothelial cell migration	response to salt
cellular response to superoxide	positive regulation of epithelial cell apoptotic process		positive regulation of peptidase activity	regulation of lipid metabolic process	protein processing
carbohydrate catabolic process	Golgi vesicle transport		epithelial cell migration	response to alcohol	negative regulation of endopeptidase activity
protein folding	protein polymerization		epithelium migration	cell killing	positive regulation of wound healing
response to superoxide	regulation of tube diameter		regulation of protein secretion		positive regulation of response to wounding
response to oxygen radical	blood vessel diameter maintenance		tissue migration		humoral immune response
glucose catabolic process	regulation of tube size		positive regulation of endocytosis		phagocytosis
regulation of intracellular transport	regulation of extrinsic apoptotic signaling pathway via death domain receptors		regulation of cysteine-type endopeptidase activity involved in apoptotic process		reactive oxygen species metabolic process
endocytic recycling	establishment of vesicle localization		endothelial cell migration		regulation of endothelial cell migration
response to hydrogen peroxide	positive regulation of hormone secretion		regulation of cysteine-type endopeptidase activity		ameboidal-type cell migration
hexose metabolic process	positive regulation of vasoconstriction		vascular process in circulatory system		endothelial cell migration
monosaccharide biosynthetic process	negative regulation of endothelial cell migration		regulation of binding		regulation of epithelial cell migration
apoptotic mitochondrial changes	heterotypic cell-cell adhesion		amide transport		cell killing
hydrogen peroxide metabolic process	endoplasmic reticulum to Golgi vesicle-mediated transport		positive regulation of secretion		regulation of angiogenesis
regulation of DNA-binding transcription factor activity	vesicle localization		cell killing		regulation of vasculature development
leukocyte cell-cell adhesion	vesicle targeting		negative regulation of cytokine production		epithelial cell migration
cellular response to hydrogen peroxide	extrinsic apoptotic signaling pathway		negative regulation of cell adhesion		epithelium migration
organic acid biosynthetic process	cell-substrate adhesion		peptide hormone secretion		tissue migration
xenobiotic metabolic process	negative regulation of epithelial cell migration		peptide secretion		regulation of endocytosis
monocarboxylic acid catabolic process	vesicle budding from membrane				positive regulation of endocytosis
response to xenobiotic stimulus	regulation of peptide hormone secretion				biological process involved in symbiotic interaction
superoxide metabolic process	positive regulation of secretion by cell
regulation of plasma lipoprotein particle levels	regulation of blood circulation
endosomal transport	regulation of peptide secretion
negative regulation of protein localization	regulation of peptide transport
vesicle-mediated transport to the plasma membrane	positive regulation of reactive oxygen species metabolic process
positive regulation of NF-kappaB transcription factor activity	regulation of actin filament-based process
mitochondrial transport	regulation of extrinsic apoptotic signaling pathway
lymphocyte proliferation	regulation of vasoconstriction
mononuclear cell proliferation	negative regulation of extrinsic apoptotic signaling pathway
regulation of small molecule metabolic process	mesenchyme development
positive regulation of DNA-binding transcription factor activity	negative regulation of cellular response to growth factor stimulus
T cell proliferation	negative regulation of cell motility
plasma membrane organization	killing of cells of another organism
regulation of leukocyte cell-cell adhesion	disruption of cell in another organism
adaptive thermogenesis	vasoconstriction
regulation of T cell activation	regulation of hormone secretion
leukocyte proliferation	peptide transport
cellular response to xenobiotic stimulus	antimicrobial humoral response
positive regulation of intracellular transport	regulation of actin cytoskeleton organization
cyclic-nucleotide-mediated signaling	negative regulation of locomotion
regulation of intrinsic apoptotic signaling pathway	vesicle organization
aerobic respiration	actin filament-based movement
protein localization to plasma membrane	cellular response to inorganic substance
carboxylic acid biosynthetic process	hormone secretion
response to extracellular stimulus	regulation of phosphatidylinositol 3-kinase/protein kinase B signal transduction
intrinsic apoptotic signaling pathway	hormone transport
cellular response to external stimulus	disruption of anatomical structure in another organism
carbohydrate biosynthetic process	regulation of epithelial cell proliferation
purine ribonucleotide metabolic process	negative regulation of epithelial cell proliferation
energy derivation by oxidation of organic compounds	sulfur compound metabolic process
glucose metabolic process	chemotaxis
monocarboxylic acid biosynthetic process	taxis
alcohol metabolic process	negative regulation of cell migration
positive regulation of lipid localization	actin filament organization
response to hypoxia	phosphatidylinositol 3-kinase/protein kinase B signal transduction
amine metabolic process	cellular response to metal ion
energy homeostasis	regulation of cellular response to growth factor stimulus
ribonucleotide metabolic process	establishment of organelle localization
neuron apoptotic process	Ras protein signal transduction
organic acid catabolic process	regulation of plasma membrane bounded cell projection assembly
carboxylic acid catabolic process	regulation of cell projection assembly
ribose phosphate metabolic process	regulation of cell-substrate adhesion
ATP metabolic process	positive regulation of ERK1 and ERK2 cascade
pyruvate metabolic process	stress-activated MAPK cascade
organic hydroxy compound biosynthetic process	maintenance of location in cell
cellular respiration	regulation of cellular component size
cellular ketone metabolic process	mesenchymal cell differentiation
protein localization to cell periphery	stress-activated protein kinase signaling cascade
regulation of mitochondrion organization	small GTPase mediated signal transduction
response to decreased oxygen levels	amino acid metabolic process
fibroblast proliferation
negative regulation of protein transport
cellular response to extracellular stimulus
negative regulation of establishment of protein localization
positive regulation of T cell activation
purine ribonucleoside triphosphate metabolic process
response to nutrient levels
positive regulation of epithelial cell migration
secondary alcohol metabolic process
response to temperature stimulus
ribonucleoside triphosphate metabolic process
purine nucleoside triphosphate metabolic process
regulation of cellular ketone metabolic process
protein targeting
positive regulation of leukocyte cell-cell adhesion
positive regulation of cell activation
fatty acid metabolic process
regulation of neuron apoptotic process
nucleoside triphosphate metabolic process
regulation of protein stability
positive regulation of small molecule metabolic process
negative regulation of protein modification process
organic hydroxy compound transport
regulation of lipid localization
response to oxygen levels
protein homooligomerization
cellular response to peptide
negative regulation of neuron apoptotic process
positive regulation of cell-cell adhesion
positive regulation of protein-containing complex assembly
myeloid cell homeostasis
positive regulation of lymphocyte activation
regulation of protein catabolic process
regulation of T cell proliferation
purine nucleotide biosynthetic process
cellular response to nutrient levels
purine-containing compound biosynthetic process
homeostasis of number of cells
regulation of protein modification by small protein conjugation or removal
protein complex oligomerization
response to endoplasmic reticulum stress
nucleotide biosynthetic process
negative regulation of phosphorus metabolic process
negative regulation of phosphate metabolic process
positive regulation of leukocyte activation
nucleoside phosphate biosynthetic process
organic anion transport
myeloid leukocyte activation
establishment of protein localization to organelle
regulation of lymphocyte proliferation
regulation of mononuclear cell proliferation
regulation of post-translational protein modification
regulation of synapse organization
regulation of leukocyte proliferation
regulation of synapse structure or activity
sensory organ morphogenesis
muscle contraction
second-messenger-mediated signaling
negative regulation of defense response

## Sheet: Supp. Table 8
Ahr-/- Cannabis Smoke vs Air Upregulated DEPs by Compartment
Lung_Only	EV_Only	BALF_Only	Lung_and_EV	Lung_and_BALF	EV_and_BALF	All_Three	Lung_All	EV_All	BALF_All
Sbds	Serpina3c	Lyve1	H4c1		Ager		Sbds	Serpina3c	Lyve1
Ewsr1	Itga3	Apcs			Itih3		Ewsr1	Ager	Itih3
Eif3i	Adam10	Cpb2			Serping1		Eif3i	Itih3	Apcs
Vamp3	Pef1	Spon1			Vtn		Vamp3	Itga3	Cpb2
Iah1	Dpep1	Plxdc2			Pglyrp2		Iah1	Adam10	Itih1
Ahcyl1	Fetub	Serpina10			Cfi		Ahcyl1	Pef1	Anxa11
Acsl4	F3	Fgg			Apoh		Acsl4	Serping1	Spon1
Pgrmc2	Lum	Fga			Anxa4		Pgrmc2	Dpep1	Plxdc2
Gpd1l	Slc44a2	Rbp4			F2		Gpd1l	Fetub	Serping1
Strap	Postn	Pltp			Anxa11		Strap	F3	Serpina10
Sun2	Cpne3	Obp1b			Ace		Sun2	Lum	Fgg
Dhrs4	Sdcbp	Fbln1			Itih1		Dhrs4	Vtn	Pglyrp2
Lgals9	Tsg101	Fgb			Agt		Lgals9	Slc44a2	Ace
Txnl1	Sftpc	C8a			Itih4		Txnl1	Postn	Sod3
Rps11	Ecm1	Igkc			Sod3		Rps11	Cpne3	Ager
Slco2a1	Anxa7	Cp			C4b		Slco2a1	Sdcbp	Apoh
Mmut	Azgp1				Gc		Mmut	Pglyrp2	Itih2
Lman1	Cpne1				Itih2		Lman1	Tsg101	Fga
Pcmt1	B4galt1				Hrg		Pcmt1	Sftpc	Anxa4
Plxnb2	Flot1				Hpx		Plxnb2	Ecm1	Rbp4
Stx3	Cldn18				Anxa5		Stx3	Anxa7	C4b
Snrpd2	Gpx3				Gsn		Snrpd2	Azgp1	Pltp
Eif3d	Flot2				Kng1		Eif3d	Cpne1	Obp1b
Copb2	Ist1				Cfb		Copb2	B4galt1	Fbln1
Hdlbp	Serpina3m				C3		Hdlbp	Cfi	Fgb
Sec22b	Chmp4b						Sec22b	Apoh	Agt
Coro1c	C9						Coro1c	Anxa4	Hrg
Slc25a20	Lgals3						Slc25a20	Flot1	Cfi
Hpgd	Endod1						Hpgd	Cldn18	Itih4
Lyn	Tspan8						Lyn	Gpx3	C8a
Serpinh1	Pdcd6						Serpinh1	Flot2	Igkc
Rpl3	Myadm						Rpl3	Ist1	Gsn
Pa2g4	Dpysl2						Pa2g4	F2	Hpx
Hmgb1	Itgb1						H4c1	Anxa11	F2
Rps3	Arrdc1						Hmgb1	Serpina3m	C3
Capzb	Slc6a14						Rps3	Chmp4b	Gc
Vdac2	Sri						Capzb	C9	Anxa5
Lmnb1	Sftpd						Vdac2	Ace	Cfb
Immt	Tfrc						Lmnb1	Lgals3	Vtn
Eef1g	Slc3a2						Immt	Endod1	Kng1
Ephx1	Lbp						Eef1g	Tspan8	Cp
Ddah2	Ahsg						Ephx1	Pdcd6
Cap1	Anxa6						Ddah2	Myadm
Clic4	Serpind1						Cap1	Dpysl2
	Serpina3n						Clic4	Itih1
	Bcam							Itgb1
	Capg							Agt
	Arpc4							Arrdc1
	Itgax							Slc6a14
	Serpinf1							Sri
	Serpinf2							Itih4
	Apoc1							Sftpd
	Sort1							Tfrc
	Mme							Sod3
	Anxa3							C4b
	Qsox1							Slc3a2
	Pdcd6ip							Lbp
	Serpina3k							Ahsg
	Itgb2							Anxa6
	Plg							Serpind1
	Nt5e							Gc
	Ehd1							Serpina3n
	Gnaq							Bcam
	Calm1							Capg
	Gprc5a							Arpc4
	Ces1c							Itih2
	Alcam							Itgax
	Lamp2							Serpinf1
	Lgi3							Serpinf2
	Rala							Apoc1
	Serpinc1							Sort1
	Slc34a2							Hrg
	Anxa2							Mme
	Ttr							Hpx
	Apoa4							Anxa3
	Scgb1a1							Qsox1
	Msn							Pdcd6ip
	Icam1							Serpina3k
	Ehd4							Itgb2
	Mfge8							Plg
	Cxcl15							Anxa5
	Clu							Gsn
	Serpina1d							Kng1
	Serpina1b							Nt5e
	Aqp5							Ehd1
	Ezr							Gnaq
	Prdx1							Calm1
	Cpm							Gprc5a
	Serpina1a							Ces1c
	Enpep							Alcam
	Capn2							Lamp2
	Cd36							Cfb
								Lgi3
								Rala
								Serpinc1
								Slc34a2
								Anxa2
								Ttr
								Apoa4
								Scgb1a1
								Msn
								Icam1
								Ehd4
								Mfge8
								Cxcl15
								Clu
								C3
								H4c1
								Serpina1d
								Serpina1b
								Aqp5
								Ezr
								Prdx1
								Cpm
								Serpina1a
								Enpep
								Capn2
								Cd36

## Sheet: Supp. Table 9
Ahr-/- Cannabis Smoke vs Air Upregulated Pathways by Compartment
Lung.Only	EV.Only	BALF.Only	Lung...EV.Only	Lung...BALF.Only	EV...BALF.Only	All.Three	Lung.All	EV.All	BALF.All
cytoplasmic translation	regulation of endocytosis	blood coagulation, fibrin clot formation			negative regulation of peptidase activity		cytoplasmic translation	negative regulation of peptidase activity	negative regulation of blood coagulation
ribonucleoprotein complex biogenesis	acute inflammatory response	protein activation cascade			negative regulation of hydrolase activity		ribonucleoprotein complex biogenesis	negative regulation of hydrolase activity	negative regulation of hemostasis
	acute-phase response	plasminogen activation			regulation of peptidase activity			regulation of peptidase activity	negative regulation of coagulation
	positive regulation of endocytosis	positive regulation of heterotypic cell-cell adhesion			negative regulation of proteolysis			negative regulation of proteolysis	fibrinolysis
	receptor-mediated endocytosis	regulation of heterotypic cell-cell adhesion			regulation of blood coagulation			regulation of blood coagulation	regulation of blood coagulation
	leukocyte migration	zymogen activation			hemostasis			hemostasis	negative regulation of wound healing
	positive regulation of angiogenesis	platelet activation			regulation of hemostasis			regulation of hemostasis	regulation of hemostasis
	positive regulation of vasculature development	vasoconstriction			regulation of endopeptidase activity			regulation of endopeptidase activity	regulation of coagulation
	regulation of receptor-mediated endocytosis	positive regulation of vasoconstriction			negative regulation of endopeptidase activity			negative regulation of endopeptidase activity	blood coagulation
	cell adhesion mediated by integrin	regulation of endothelial cell apoptotic process			regulation of coagulation			regulation of coagulation	coagulation
	cellular oxidant detoxification	endothelial cell apoptotic process			blood coagulation			blood coagulation	hemostasis
	receptor internalization	regulation of vasoconstriction			coagulation			coagulation	negative regulation of response to wounding
	positive regulation of NF-kappaB transcription factor activity	protein secretion			negative regulation of blood coagulation			negative regulation of blood coagulation	regulation of wound healing
	phagocytosis, engulfment	establishment of protein localization to extracellular region			wound healing			wound healing	regulation of response to wounding
	leukocyte cell-cell adhesion	protein localization to extracellular region			negative regulation of hemostasis			negative regulation of hemostasis	regulation of body fluid levels
	amyloid-beta clearance	regulation of extrinsic apoptotic signaling pathway			negative regulation of coagulation			negative regulation of coagulation	wound healing
	superoxide metabolic process	extrinsic apoptotic signaling pathway			regulation of wound healing			regulation of wound healing	humoral immune response
	regulation of lipoprotein lipase activity	positive regulation of kinase activity			negative regulation of wound healing			negative regulation of wound healing	negative regulation of proteolysis
	plasma membrane invagination	defense response to bacterium			regulation of body fluid levels			regulation of body fluid levels	blood coagulation, fibrin clot formation
	positive regulation of phagocytosis, engulfment	regulation of apoptotic signaling pathway			regulation of response to wounding			regulation of response to wounding	regulation of peptidase activity
	positive regulation of membrane invagination				fibrinolysis			fibrinolysis	negative regulation of response to external stimulus
	response to peptide hormone				negative regulation of response to wounding			regulation of endocytosis	negative regulation of hydrolase activity
	protein localization to cell periphery				regulation of vasculature development			negative regulation of response to wounding	protein activation cascade
	removal of superoxide radicals				response to metal ion			acute inflammatory response	negative regulation of peptidase activity
	membrane invagination				positive regulation of blood coagulation			regulation of vasculature development	positive regulation of blood coagulation
	regulation of lipid localization				positive regulation of hemostasis			response to metal ion	positive regulation of hemostasis
	regulation of phagocytosis, engulfment				positive regulation of coagulation			acute-phase response	plasminogen activation
	cellular response to oxygen radical				regulation of angiogenesis			positive regulation of blood coagulation	complement activation
	cellular response to superoxide				response to salt			positive regulation of hemostasis	response to metal ion
	regulation of lipase activity				positive regulation of wound healing			positive regulation of coagulation	positive regulation of coagulation
	regulation of membrane invagination				negative regulation of fibrinolysis			regulation of angiogenesis	negative regulation of fibrinolysis
	positive regulation of DNA-binding transcription factor activity				phagocytosis			positive regulation of endocytosis	vascular process in circulatory system
	regulation of DNA-binding transcription factor activity				response to peptide			receptor-mediated endocytosis	positive regulation of heterotypic cell-cell adhesion
	regulation of protein-containing complex assembly				regulation of peptidyl-tyrosine phosphorylation			response to salt	hyaluronan metabolic process
	positive regulation of nitric oxide biosynthetic process				positive regulation of response to wounding			positive regulation of wound healing	protein processing
	response to superoxide				regulation of fibrinolysis			negative regulation of fibrinolysis	regulation of fibrinolysis
	peptide catabolic process				peptidyl-tyrosine phosphorylation			phagocytosis	glycosaminoglycan metabolic process
	positive regulation of phagocytosis				extracellular matrix organization			response to peptide	regulation of tube diameter
	positive regulation of nitric oxide metabolic process				external encapsulating structure organization			leukocyte migration	blood vessel diameter maintenance
	cellular detoxification				peptidyl-tyrosine modification			regulation of peptidyl-tyrosine phosphorylation	regulation of tube size
	response to oxygen radical				extracellular structure organization			positive regulation of response to wounding	aminoglycan metabolic process
	extracellular vesicle biogenesis				humoral immune response			regulation of fibrinolysis	humoral immune response mediated by circulating immunoglobulin
	regulation of cell-substrate adhesion				cell-substrate adhesion			peptidyl-tyrosine phosphorylation	positive regulation of wound healing
	cellular response to toxic substance				endothelial cell migration			extracellular matrix organization	regulation of heterotypic cell-cell adhesion
	protein localization to plasma membrane				cell-matrix adhesion			external encapsulating structure organization	zymogen activation
	regulation of systemic arterial blood pressure by renin-angiotensin				positive regulation of secretion by cell			peptidyl-tyrosine modification	positive regulation of response to wounding
	regulation of plasma lipoprotein particle levels				negative regulation of response to external stimulus			extracellular structure organization	mucopolysaccharide metabolic process
	endothelial cell development				epithelial cell migration			humoral immune response	amide transport
	detoxification				epithelium migration			cell-substrate adhesion	platelet activation
	cellular response to low-density lipoprotein particle stimulus				tissue migration			endothelial cell migration	peptide hormone secretion
	regulation of nitric oxide biosynthetic process				heterotypic cell-cell adhesion			cell-matrix adhesion	peptide secretion
	regulation of phagocytosis				biological process involved in symbiotic interaction			positive regulation of angiogenesis	complement activation, classical pathway
	response to lipoprotein particle				protein processing			positive regulation of vasculature development	regulation of smooth muscle cell migration
	regulation of nitric oxide metabolic process				response to calcium ion			positive regulation of secretion by cell	regulation of hormone secretion
	mononuclear cell migration				positive regulation of secretion			regulation of receptor-mediated endocytosis	peptide transport
	plasma lipoprotein particle clearance				complement activation			cell adhesion mediated by integrin	vasoconstriction
	cellular response to lipoprotein particle stimulus				ameboidal-type cell migration			negative regulation of response to external stimulus	smooth muscle cell migration
	response to toxic substance				negative regulation of cell adhesion			epithelial cell migration	regulation of endopeptidase activity
	endothelium development				regulation of endothelial cell migration			epithelium migration	ERK1 and ERK2 cascade
	maintenance of location				regulation of epithelial cell migration			tissue migration	cell-substrate adhesion
	neutrophil mediated immunity				positive regulation of peptidyl-tyrosine phosphorylation			heterotypic cell-cell adhesion	cell-matrix adhesion
	positive regulation of cell-substrate adhesion				reactive oxygen species metabolic process			biological process involved in symbiotic interaction	positive regulation of vasoconstriction
	positive regulation of reactive oxygen species metabolic process				humoral immune response mediated by circulating immunoglobulin			cellular oxidant detoxification	regulation of epithelial cell apoptotic process
	nitric oxide biosynthetic process				biological process involved in interaction with host			protein processing	positive regulation of secretion by cell
	regulation of tissue remodeling				regulation of smooth muscle cell migration			response to calcium ion	muscle cell migration
	regulation of systemic arterial blood pressure by hormone				vascular process in circulatory system			receptor internalization	heterotypic cell-cell adhesion
	nitric oxide metabolic process				smooth muscle cell migration			positive regulation of secretion	hormone secretion
	regulation of exocytosis				positive regulation of smooth muscle cell migration			positive regulation of NF-kappaB transcription factor activity	regulation of endothelial cell apoptotic process
	reactive nitrogen species metabolic process				muscle cell migration			phagocytosis, engulfment	hormone transport
	regulation of organelle assembly				regulation of metal ion transport			leukocyte cell-cell adhesion	biological process involved in symbiotic interaction
	organic hydroxy compound transport				hyaluronan metabolic process			complement activation	regulation of peptide hormone secretion
	cell recognition				cell killing			amyloid-beta clearance	endothelial cell apoptotic process
	establishment of endothelial barrier				regulation of immune effector process			superoxide metabolic process	regulation of blood circulation
	leukocyte proliferation				complement activation, classical pathway			regulation of lipoprotein lipase activity	regulation of peptide secretion
	positive regulation of exocytosis				lymphocyte mediated immunity			ameboidal-type cell migration	response to calcium ion
	plasma membrane organization				negative regulation of cytokine production			plasma membrane invagination	regulation of peptide transport
	regulation of leukocyte migration				glycosaminoglycan metabolic process			positive regulation of phagocytosis, engulfment	positive regulation of peptide hormone secretion
	viral life cycle				lipid transport			positive regulation of membrane invagination	positive regulation of secretion
	amino acid import across plasma membrane				killing of cells of another organism			negative regulation of cell adhesion	positive regulation of peptide secretion
	myeloid leukocyte migration				disruption of cell in another organism			response to peptide hormone	positive regulation of smooth muscle cell migration
	regulation of systemic arterial blood pressure mediated by a chemical signal				aminoglycan metabolic process			regulation of endothelial cell migration	cell killing
	endothelial cell proliferation				regulation of tube diameter			protein localization to cell periphery	epithelial cell apoptotic process
	negative regulation of angiogenesis				blood vessel diameter maintenance			removal of superoxide radicals	immunoglobulin mediated immune response
	negative regulation of endothelial cell migration				regulation of tube size			regulation of epithelial cell migration	B cell mediated immunity
	regulation of lipid storage				positive regulation of transmembrane transport			membrane invagination	lymphocyte mediated immunity
	amyloid-beta metabolic process				protein polymerization			positive regulation of peptidyl-tyrosine phosphorylation	adaptive immune response based on somatic recombination of immune receptors built from immunoglobulin superfamily domains
	neutrophil chemotaxis				adaptive immune response based on somatic recombination of immune receptors built from immunoglobulin superfamily domains			reactive oxygen species metabolic process	negative regulation of endopeptidase activity
	negative regulation of blood vessel morphogenesis				regulation of lipid metabolic process			regulation of lipid localization	regulation of protein secretion
	negative regulation of vasculature development				immunoglobulin mediated immune response			regulation of phagocytosis, engulfment	positive regulation of protein secretion
	positive regulation of lipid metabolic process				regulation of binding			cellular response to oxygen radical	regulation of vasoconstriction
	cellular component disassembly				B cell mediated immunity			cellular response to superoxide	positive regulation of hormone secretion
	amyloid precursor protein catabolic process				regulation of inflammatory response			regulation of lipase activity	regulation of ERK1 and ERK2 cascade
	carboxylic acid transport				mucopolysaccharide metabolic process			regulation of membrane invagination	antimicrobial humoral response
	T cell proliferation				amide transport			positive regulation of DNA-binding transcription factor activity	killing of cells of another organism
	organic acid transport				disruption of anatomical structure in another organism			regulation of DNA-binding transcription factor activity	disruption of cell in another organism
	endothelial cell differentiation				ERK1 and ERK2 cascade			regulation of protein-containing complex assembly	positive regulation of ERK1 and ERK2 cascade
	regulation of collagen metabolic process				regulation of blood circulation			positive regulation of nitric oxide biosynthetic process	protein secretion
	regulation of epidermal growth factor receptor signaling pathway				hormone transport			response to superoxide	establishment of protein localization to extracellular region
	positive regulation of lipase activity				regulation of epithelial cell apoptotic process			peptide catabolic process	protein localization to extracellular region
	positive regulation of protein localization to plasma membrane				peptide hormone secretion			positive regulation of phagocytosis	regulation of peptidyl-tyrosine phosphorylation
	positive regulation of receptor-mediated endocytosis				antimicrobial humoral response			positive regulation of nitric oxide metabolic process	protein polymerization
	cholesterol transport				peptide secretion			cellular detoxification	regulation of immune effector process
	establishment of vesicle localization				regulation of hormone secretion			response to oxygen radical	disruption of anatomical structure in another organism
	ERBB signaling pathway				peptide transport			extracellular vesicle biogenesis	biological process involved in interaction with host
	movement in host				reproductive structure development			humoral immune response mediated by circulating immunoglobulin	negative regulation of cytokine production
	sterol transport				regulation of ERK1 and ERK2 cascade			biological process involved in interaction with host	peptidyl-tyrosine phosphorylation
	positive regulation of lipid localization				reproductive system development			regulation of cell-substrate adhesion	extracellular matrix organization
	lymphocyte proliferation				positive regulation of ERK1 and ERK2 cascade			regulation of smooth muscle cell migration	external encapsulating structure organization
	establishment of organelle localization				positive regulation of peptide hormone secretion			cellular response to toxic substance	peptidyl-tyrosine modification
	lysosomal transport				positive regulation of cell-cell adhesion			protein localization to plasma membrane	extracellular structure organization
	T cell migration				positive regulation of peptide secretion			vascular process in circulatory system	regulation of extrinsic apoptotic signaling pathway
	regulation of ERBB signaling pathway				epithelial cell apoptotic process			smooth muscle cell migration	regulation of endothelial cell migration
	regulation of systemic arterial blood pressure				regulation of peptide hormone secretion			regulation of systemic arterial blood pressure by renin-angiotensin	response to salt
	mononuclear cell proliferation				regulation of peptide secretion			positive regulation of smooth muscle cell migration	positive regulation of protein transport
	regulation of mononuclear cell migration				regulation of peptide transport			regulation of plasma lipoprotein particle levels	positive regulation of peptidyl-tyrosine phosphorylation
	regulation of sterol transport				gliogenesis			endothelial cell development	positive regulation of establishment of protein localization
	regulation of cholesterol transport				hormone secretion			detoxification	endothelial cell migration
	regulation of protein tyrosine kinase activity				glial cell differentiation			cellular response to low-density lipoprotein particle stimulus	phagocytosis
	regulation of calcium ion transport				positive regulation of protein secretion			regulation of nitric oxide biosynthetic process	extrinsic apoptotic signaling pathway
	exocytosis				positive regulation of hormone secretion			regulation of phagocytosis	lipid transport
	amine transport				negative regulation of cell motility			response to lipoprotein particle	regulation of epithelial cell migration
	negative regulation of endocytosis				regulation of protein secretion			regulation of nitric oxide metabolic process	reactive oxygen species metabolic process
	granulocyte chemotaxis				positive regulation of protein transport			muscle cell migration	positive regulation of transmembrane transport
	regulation of protein localization to membrane				renal system development			mononuclear cell migration	glial cell differentiation
	regulation of actin filament-based process				negative regulation of locomotion			regulation of metal ion transport	regulation of angiogenesis
	positive regulation of protein-containing complex assembly				positive regulation of establishment of protein localization			plasma lipoprotein particle clearance	regulation of vasculature development
	vesicle localization							cellular response to lipoprotein particle stimulus	negative regulation of cell adhesion
	tissue remodeling							response to toxic substance	negative regulation of cell motility
	negative regulation of epithelial cell migration							endothelium development	epithelial cell migration
	positive regulation of protein localization to cell periphery							hyaluronan metabolic process	epithelium migration
	neutrophil migration							maintenance of location	tissue migration
	regulation of leukocyte cell-cell adhesion							cell killing	reproductive structure development
	negative regulation of calcium ion transport							regulation of immune effector process	reproductive system development
	amyloid precursor protein metabolic process							neutrophil mediated immunity	renal system development
	regulation of blood pressure							positive regulation of cell-substrate adhesion	positive regulation of cell-cell adhesion
	regulation of cell shape							positive regulation of reactive oxygen species metabolic process	negative regulation of locomotion
	regulation of lipid biosynthetic process							complement activation, classical pathway	gliogenesis
	carboxylic acid transmembrane transport							nitric oxide biosynthetic process	regulation of lipid metabolic process
	organic acid transmembrane transport							regulation of tissue remodeling	regulation of binding
	cell-cell recognition							lymphocyte mediated immunity	regulation of inflammatory response
	cellular extravasation							regulation of systemic arterial blood pressure by hormone	positive regulation of kinase activity
	positive regulation of growth							nitric oxide metabolic process	defense response to bacterium
	cell-cell junction organization							regulation of exocytosis	regulation of apoptotic signaling pathway
	antimicrobial humoral immune response mediated by antimicrobial peptide							reactive nitrogen species metabolic process	regulation of metal ion transport
	viral process							regulation of organelle assembly	response to peptide
	organic anion transport							negative regulation of cytokine production	ameboidal-type cell migration
	neuroinflammatory response							organic hydroxy compound transport
	regulation of endothelial cell proliferation							cell recognition
	cell chemotaxis							establishment of endothelial barrier
	leukocyte activation involved in immune response							glycosaminoglycan metabolic process
	establishment or maintenance of cell polarity							leukocyte proliferation
	regulation of protein localization to cell periphery							positive regulation of exocytosis
	leukocyte chemotaxis							plasma membrane organization
	cell activation involved in immune response							regulation of leukocyte migration
	negative regulation of protein-containing complex assembly							viral life cycle
	negative regulation of monoatomic ion transport							amino acid import across plasma membrane
	epithelial cell development							myeloid leukocyte migration
	myeloid leukocyte mediated immunity							regulation of systemic arterial blood pressure mediated by a chemical signal
	regulation of lipid transport							endothelial cell proliferation
	establishment of protein localization to organelle							negative regulation of angiogenesis
	positive regulation of epithelial cell migration							lipid transport
	stress-activated MAPK cascade							negative regulation of endothelial cell migration
	epithelial to mesenchymal transition							regulation of lipid storage
	regulation of cell growth							amyloid-beta metabolic process
	vacuolar transport							neutrophil chemotaxis
	regulation of actin cytoskeleton organization							killing of cells of another organism
	chemotaxis							disruption of cell in another organism
	mesenchymal cell differentiation							negative regulation of blood vessel morphogenesis
	granulocyte migration							negative regulation of vasculature development
	taxis							aminoglycan metabolic process
	cell-cell junction assembly							positive regulation of lipid metabolic process
	regulation of reactive oxygen species metabolic process							cellular component disassembly
	calcium ion transport							amyloid precursor protein catabolic process
	amino acid transport							regulation of tube diameter
	actin filament polymerization							blood vessel diameter maintenance
	vesicle organization							carboxylic acid transport
	stress-activated protein kinase signaling cascade							regulation of tube size
	amino acid transmembrane transport							T cell proliferation
	regulation of phosphatidylinositol 3-kinase/protein kinase B signal transduction							organic acid transport
	positive regulation of leukocyte migration							endothelial cell differentiation
	cell junction assembly							regulation of collagen metabolic process
	integrin-mediated signaling pathway							regulation of epidermal growth factor receptor signaling pathway
	lipid storage							positive regulation of lipase activity
	regulation of organic acid transport							positive regulation of protein localization to plasma membrane
	epidermal growth factor receptor signaling pathway							positive regulation of receptor-mediated endocytosis
	positive regulation of protein binding							cholesterol transport
	myeloid leukocyte activation							establishment of vesicle localization
	cellular response to metal ion							ERBB signaling pathway
	cytokinesis							movement in host
	tissue homeostasis							sterol transport
	anatomical structure homeostasis							positive regulation of transmembrane transport
	positive regulation of endothelial cell migration							protein polymerization
	protein homooligomerization							positive regulation of lipid localization
	lymphocyte migration							lymphocyte proliferation
	positive regulation of phosphatidylinositol 3-kinase/protein kinase B signal transduction							adaptive immune response based on somatic recombination of immune receptors built from immunoglobulin superfamily domains
	endocrine process							establishment of organelle localization
	triglyceride metabolic process							lysosomal transport
	positive regulation of protein localization to membrane							T cell migration
	digestive system process							regulation of ERBB signaling pathway
	positive regulation of insulin secretion							regulation of systemic arterial blood pressure
	positive regulation of smooth muscle cell proliferation							mononuclear cell proliferation
	actin polymerization or depolymerization							regulation of mononuclear cell migration
	positive regulation of binding							regulation of sterol transport
	protein stabilization							regulation of cholesterol transport
	regulation of cellular component size							regulation of protein tyrosine kinase activity
	regulation of protein localization to plasma membrane							regulation of calcium ion transport
	regulation of stress-activated MAPK cascade							exocytosis
	cellular response to type II interferon							amine transport
	import across plasma membrane							regulation of lipid metabolic process
	collagen metabolic process							negative regulation of endocytosis
	regulation of DNA binding							granulocyte chemotaxis
	regulation of stress-activated protein kinase signaling cascade							regulation of protein localization to membrane
	regulation of epithelial cell proliferation							regulation of actin filament-based process
	regulation of protein stability							immunoglobulin mediated immune response
	mesenchyme development							positive regulation of protein-containing complex assembly
	negative regulation of phosphorus metabolic process							vesicle localization
	negative regulation of phosphate metabolic process							regulation of binding
	renal system process							tissue remodeling
	phosphatidylinositol 3-kinase/protein kinase B signal transduction							negative regulation of epithelial cell migration
	digestion							positive regulation of protein localization to cell periphery
	regulation of postsynaptic membrane neurotransmitter receptor levels							neutrophil migration
	positive regulation of immune effector process							B cell mediated immunity
	learning or memory							regulation of leukocyte cell-cell adhesion
	regulation of T cell proliferation							negative regulation of calcium ion transport
	negative regulation of sequestering of calcium ion							regulation of inflammatory response
	regulation of sequestering of calcium ion							amyloid precursor protein metabolic process
	sequestering of calcium ion							regulation of blood pressure
	regulation of pattern recognition receptor signaling pathway							regulation of cell shape
	negative regulation of protein phosphorylation							regulation of lipid biosynthetic process
	positive regulation of tumor necrosis factor production							carboxylic acid transmembrane transport
	positive regulation of cell projection organization							organic acid transmembrane transport
	cellular response to peptide							cell-cell recognition
	cellular response to reactive oxygen species							cellular extravasation
	positive regulation of tumor necrosis factor superfamily cytokine production							mucopolysaccharide metabolic process
	striated muscle cell differentiation							positive regulation of growth
	positive regulation of neuron projection development							cell-cell junction organization
	heart contraction							amide transport
	muscle cell differentiation							antimicrobial humoral immune response mediated by antimicrobial peptide
	myotube differentiation							viral process
	regulation of actin filament polymerization							organic anion transport
	actin filament organization							neuroinflammatory response
	calcium ion homeostasis							regulation of endothelial cell proliferation
	acylglycerol metabolic process							cell chemotaxis
	response to type II interferon							leukocyte activation involved in immune response
	fibroblast proliferation							establishment or maintenance of cell polarity
	positive regulation of calcium ion transport							disruption of anatomical structure in another organism
	protein-containing complex disassembly							regulation of protein localization to cell periphery
	neutral lipid metabolic process							leukocyte chemotaxis
	maintenance of location in cell							cell activation involved in immune response
	heart process							negative regulation of protein-containing complex assembly
	regulation of neurogenesis							negative regulation of monoatomic ion transport
	cognition							epithelial cell development
	cellular response to inorganic substance							myeloid leukocyte mediated immunity
	negative regulation of phosphorylation							regulation of lipid transport
	positive regulation of proteolysis							establishment of protein localization to organelle
	carbohydrate transport							positive regulation of epithelial cell migration
	regulation of muscle system process							stress-activated MAPK cascade
	protein complex oligomerization							epithelial to mesenchymal transition
	regulation of protein localization to nucleus							regulation of cell growth
	regulation of actin polymerization or depolymerization							vacuolar transport
	macroautophagy							regulation of actin cytoskeleton organization
	regeneration							chemotaxis
	positive regulation of endopeptidase activity							mesenchymal cell differentiation
	regulation of actin filament length							granulocyte migration
	negative regulation of epithelial cell proliferation							taxis
	establishment of cell polarity							cell-cell junction assembly
	regulation of supramolecular fiber organization							regulation of reactive oxygen species metabolic process
	regulation of cellular ketone metabolic process							calcium ion transport
	regulation of cell morphogenesis							amino acid transport
	positive regulation of monoatomic ion transport							actin filament polymerization
	regulation of interleukin-6 production							vesicle organization
	negative regulation of lymphocyte activation							stress-activated protein kinase signaling cascade
	regulation of actin filament organization							ERK1 and ERK2 cascade
	positive regulation of cation transmembrane transport							amino acid transmembrane transport
	negative regulation of supramolecular fiber organization							regulation of phosphatidylinositol 3-kinase/protein kinase B signal transduction
	regulation of lymphocyte proliferation							positive regulation of leukocyte migration
	interleukin-6 production							cell junction assembly
	regulation of T cell activation							integrin-mediated signaling pathway
	regulation of mononuclear cell proliferation							lipid storage
	developmental cell growth							regulation of organic acid transport
	positive regulation of response to biotic stimulus							regulation of blood circulation
	Notch signaling pathway							epidermal growth factor receptor signaling pathway
	positive regulation of intracellular transport							positive regulation of protein binding
	positive regulation of leukocyte cell-cell adhesion							myeloid leukocyte activation
	positive regulation of peptidase activity							cellular response to metal ion
	regulation of smooth muscle cell proliferation							cytokinesis
	response to reactive oxygen species							tissue homeostasis
	positive regulation of leukocyte mediated immunity							anatomical structure homeostasis
	negative regulation of cell migration							positive regulation of endothelial cell migration
	regulation of leukocyte proliferation							protein homooligomerization
	immune response-activating signaling pathway							lymphocyte migration
	regulation of leukocyte mediated immunity							positive regulation of phosphatidylinositol 3-kinase/protein kinase B signal transduction
	smooth muscle cell proliferation							endocrine process
	cellular response to salt							triglyceride metabolic process
	cellular response to chemical stress							positive regulation of protein localization to membrane
	negative regulation of protein kinase activity							digestive system process
	negative regulation of leukocyte activation							positive regulation of insulin secretion
	regulation of protein polymerization							positive regulation of smooth muscle cell proliferation
	immune response-regulating signaling pathway							actin polymerization or depolymerization
	cytokine-mediated signaling pathway							positive regulation of binding
	regulation of cellular response to growth factor stimulus							protein stabilization
	receptor signaling pathway via JAK-STAT							hormone transport
	muscle contraction							regulation of cellular component size
	negative regulation of cell-cell adhesion							regulation of protein localization to plasma membrane
	positive regulation of monoatomic ion transmembrane transport							regulation of stress-activated MAPK cascade
	positive regulation of cell growth							cellular response to type II interferon
	intracellular calcium ion homeostasis							import across plasma membrane
	regulation of cysteine-type endopeptidase activity involved in apoptotic process							collagen metabolic process
	positive regulation of neurogenesis							regulation of DNA binding
	regulation of tumor necrosis factor production							regulation of stress-activated protein kinase signaling cascade
	receptor signaling pathway via STAT							regulation of epithelial cell proliferation
	protein localization to nucleus							regulation of protein stability
	regulation of canonical NF-kappaB signal transduction							mesenchyme development
	kidney development							negative regulation of phosphorus metabolic process
	regulation of tumor necrosis factor superfamily cytokine production							negative regulation of phosphate metabolic process
	negative regulation of protein modification process							renal system process
	positive regulation of developmental growth							phosphatidylinositol 3-kinase/protein kinase B signal transduction
	regulation of insulin secretion							digestion
	regulation of innate immune response							regulation of epithelial cell apoptotic process
	Ras protein signal transduction							peptide hormone secretion
	tumor necrosis factor production							antimicrobial humoral response
	lipid catabolic process							regulation of postsynaptic membrane neurotransmitter receptor levels
	negative regulation of kinase activity							positive regulation of immune effector process
	negative regulation of cell activation							peptide secretion
	regulation of intracellular transport							learning or memory
	tumor necrosis factor superfamily cytokine production							regulation of T cell proliferation
	lymphocyte activation involved in immune response							negative regulation of sequestering of calcium ion
	monocarboxylic acid biosynthetic process							regulation of sequestering of calcium ion
	regulation of protein binding							regulation of hormone secretion
	pattern recognition receptor signaling pathway							sequestering of calcium ion
	positive regulation of epithelial cell proliferation							regulation of pattern recognition receptor signaling pathway
	regulation of adaptive immune response based on somatic recombination of immune receptors built from immunoglobulin superfamily domains							negative regulation of protein phosphorylation
	endosomal transport							peptide transport
								reproductive structure development
								regulation of ERK1 and ERK2 cascade
								positive regulation of tumor necrosis factor production
								positive regulation of cell projection organization
								cellular response to peptide
								cellular response to reactive oxygen species
								positive regulation of tumor necrosis factor superfamily cytokine production
								striated muscle cell differentiation
								reproductive system development
								positive regulation of neuron projection development
								heart contraction
								positive regulation of ERK1 and ERK2 cascade
								muscle cell differentiation
								myotube differentiation
								regulation of actin filament polymerization
								actin filament organization
								calcium ion homeostasis
								positive regulation of peptide hormone secretion
								positive regulation of cell-cell adhesion
								acylglycerol metabolic process
								response to type II interferon
								fibroblast proliferation
								positive regulation of calcium ion transport
								protein-containing complex disassembly
								neutral lipid metabolic process
								positive regulation of peptide secretion
								maintenance of location in cell
								heart process
								regulation of neurogenesis
								cognition
								cellular response to inorganic substance
								negative regulation of phosphorylation
								positive regulation of proteolysis
								carbohydrate transport
								regulation of muscle system process
								epithelial cell apoptotic process
								protein complex oligomerization
								regulation of peptide hormone secretion
								regulation of protein localization to nucleus
								regulation of actin polymerization or depolymerization
								macroautophagy
								regeneration
								regulation of peptide secretion
								regulation of peptide transport
								positive regulation of endopeptidase activity
								regulation of actin filament length
								negative regulation of epithelial cell proliferation
								establishment of cell polarity
								regulation of supramolecular fiber organization
								regulation of cellular ketone metabolic process
								regulation of cell morphogenesis
								positive regulation of monoatomic ion transport
								regulation of interleukin-6 production
								negative regulation of lymphocyte activation
								gliogenesis
								regulation of actin filament organization
								positive regulation of cation transmembrane transport
								hormone secretion
								negative regulation of supramolecular fiber organization
								regulation of lymphocyte proliferation
								interleukin-6 production
								regulation of T cell activation
								regulation of mononuclear cell proliferation
								developmental cell growth
								positive regulation of response to biotic stimulus
								glial cell differentiation
								Notch signaling pathway
								positive regulation of protein secretion
								positive regulation of intracellular transport
								positive regulation of leukocyte cell-cell adhesion
								positive regulation of peptidase activity
								regulation of smooth muscle cell proliferation
								positive regulation of hormone secretion
								response to reactive oxygen species
								positive regulation of leukocyte mediated immunity
								negative regulation of cell migration
								regulation of leukocyte proliferation
								immune response-activating signaling pathway
								regulation of leukocyte mediated immunity
								smooth muscle cell proliferation
								cellular response to salt
								cellular response to chemical stress
								negative regulation of protein kinase activity
								negative regulation of leukocyte activation
								regulation of protein polymerization
								immune response-regulating signaling pathway
								cytokine-mediated signaling pathway
								regulation of cellular response to growth factor stimulus
								receptor signaling pathway via JAK-STAT
								muscle contraction
								negative regulation of cell-cell adhesion
								positive regulation of monoatomic ion transmembrane transport
								negative regulation of cell motility
								positive regulation of cell growth
								intracellular calcium ion homeostasis
								regulation of cysteine-type endopeptidase activity involved in apoptotic process
								positive regulation of neurogenesis
								regulation of protein secretion
								regulation of tumor necrosis factor production
								receptor signaling pathway via STAT
								protein localization to nucleus
								regulation of canonical NF-kappaB signal transduction
								kidney development
								regulation of tumor necrosis factor superfamily cytokine production
								negative regulation of protein modification process
								positive regulation of developmental growth
								regulation of insulin secretion
								regulation of innate immune response
								Ras protein signal transduction
								tumor necrosis factor production
								lipid catabolic process
								negative regulation of kinase activity
								negative regulation of cell activation
								regulation of intracellular transport
								positive regulation of protein transport
								tumor necrosis factor superfamily cytokine production
								lymphocyte activation involved in immune response
								monocarboxylic acid biosynthetic process
								regulation of protein binding
								renal system development
								pattern recognition receptor signaling pathway
								negative regulation of locomotion
								positive regulation of epithelial cell proliferation
								regulation of adaptive immune response based on somatic recombination of immune receptors built from immunoglobulin superfamily domains
								positive regulation of establishment of protein localization
								endosomal transport

## Sheet: Supp. Table 10
Ahr+/- Cannnabis Smoke vs Air Downregulated DEPs by Compartment
Lung_Only	EV_Only	BALF_Only	Lung_and_EV	Lung_and_BALF	EV_and_BALF	All_Three	Lung_All	EV_All	BALF_All
Dnm2	Bpifb1	Ywhaz	Gpx1	Lgals3bp	Hsp90ab1	Chi3l1	Dnm2	Bpifb1	Gsto1
Hspa12b	Hsp90aa1	Ywhab	Hsph1	Pa2g4	Cct8		Hspa12b	Hsp90aa1	Ywhaz
Mylk	Cd36	Prdx1	Hspa1b	Adh5	Actn4		Mylk	Hsp90ab1	Lcp1
Hspa9	Hspa8	Hp		Acyp1	Ywhae		Hspa9	Cd36	Hsp90ab1
Calr	Cct4	Ctsb		Ctss	Ywhaq		Calr	Hspa8	Ywhab
Tgm2	Ldha	Icam1		Nrp1	Cpm		Tgm2	Cct8	Ywhae
Npepps	Rack1	Msn			Lcp1		Npepps	Cct4	Prdx1
Hmgb1	Aldh2	Ezr			Chil3		Hmgb1	Ldha	Hp
C3	Rplp0	Ctsh			Eef1d		C3	Rack1	Ywhah
Lmnb1	Selenbp1	Alcam			Ywhah		Lmnb1	Aldh2	Ywhaq
Lmnb2	Acadl	Clic1			Gsto1		Lmnb2	Rplp0	Ctsb
Kif5b	Cct5	Sod1			Taldo1		Kif5b	Actn4	Icam1
Serpinc1	Psmd3	Tst			Ctsd		Serpinc1	Selenbp1	Msn
Plvap	Got2	Pfn1					Plvap	Ywhae	Ezr
Gpd2	Ppp2r1a	Prdx2					Gpd2	Ywhaq	Ctsh
Capn1	Rpl13	Uba52					Capn1	Hsph1	Alcam
Epb41l2	Prdx6	Sfn					Epb41l2	Acadl	Clic1
Aldh3b1	Rps18	Tuba1a					Aldh3b1	Cct5	Sod1
Acat1	Cbr1	Sftpb					Acat1	Psmd3	Tst
Ubb	Rps5	Lgals3					Ubb	Cpm	Pfn1
Pcyt1a	Hba	Cbr2					Pcyt1a	Lcp1	Prdx2
Stat5b	Rpsa	Wfdc2					Lgals3bp	Chil3	Uba52
Pdxdc1	Akr1b1	Sult1d1					Stat5b	Got2	Sfn
Usp5	Akr1a1	Alad					Pdxdc1	Eef1d	Taldo1
Atp6v1b2	Aldh3a1	Pigr					Usp5	Ppp2r1a	Tuba1a
Pcca	Idh1	Cxcl15					Atp6v1b2	Ywhah	Chil3
Tmpo	Psap	Spp1					Pcca	Rpl13	Sftpb
Plg	Naxd	Arhgdia					Tmpo	Prdx6	Chi3l1
Tnpo1	Pebp1	Fgfr2					Plg	Rps18	Ctsd
Ppt1	Susd2	Ppib					Tnpo1	Hspa1b	Ctss
Srrt	Idh2	Lyz2					Ppt1	Cbr1	Nrp1
Cgn	Gstm2	Sftpa1					Srrt	Rps5	Lgals3
Rtn4	Eml2	Cdh13					Cgn	Hba	Cbr2
Nsf	Gsta4	Glod4					Rtn4	Rpsa	Wfdc2
Sfxn3	Oat	Lcn2					Nsf	Akr1b1	Sult1d1
Srprb		Psma6					Sfxn3	Gsto1	Actn4
Nono		Ctsz					Srprb	Gpx1	Alad
Khsrp		Psma5					Nono	Akr1a1	Pigr
Slc25a1		Hspb1					Khsrp	Aldh3a1	Cxcl15
Rps24		Ptprm					Slc25a1	Taldo1	Acyp1
Nop58		St13					Rps24	Idh1	Spp1
Ece1		Vcp					Nop58	Ctsd	Arhgdia
Lman1		Hdgf					Ece1	Psap	Fgfr2
Tradd		Ptges3					Lman1	Naxd	Ppib
Rps11		Otub1					Tradd	Pebp1	Lyz2
Ero1a		Ube2n					Rps11	Chi3l1	Sftpa1
Napg		Eif4b					Ero1a	Susd2	Cdh13
Txndc5		Wars1					Napg	Idh2	Glod4
Nomo1		Npc2					Txndc5	Gstm2	Lcn2
Sod3		Ear2					Nomo1	Eml2	Psma6
Actl6a		Lyz1					Pa2g4	Gsta4	Ctsz
Ppp1r7		Fn1					Sod3	Oat	Psma5
Ppp1r12b		Fth1					Actl6a		Hspb1
Gpd1l		Psma7					Ppp1r7		Ptprm
Fblim1		Ptprf					Ppp1r12b		St13
Pspc1		Clic6					Gpd1l		Vcp
Hagh		Ctsa					Fblim1		Hdgf
Cxadr		Nudc					Pspc1		Adh5
Map2k2		Ckmt1					Hagh		Pa2g4
Rpl21		Dcxr					Cxadr		Lgals3bp
Plscr3		Hspa4l					Map2k2		Eef1d
Phgdh		Ftl1					Rpl21		Ptges3
Gpx3		Ear1					Plscr3		Otub1
Txndc17		Gm2a					Phgdh		Ube2n
Dlg1							Gpx3		Cct8
Pltp							Txndc17		Eif4b
Xpnpep1							Dlg1		Wars1
Eif1							Pltp		Npc2
Gclc							Xpnpep1		Ear2
Tmod3							Eif1		Lyz1
Cops8							Gclc		Fn1
Pepd							Tmod3		Fth1
Apeh							Cops8		Psma7
Ppp2r5a							Pepd		Ptprf
Nans							Apeh		Clic6
Prps2							Ppp2r5a		Ctsa
Idh3a							Nans		Nudc
Api5							Prps2		Ckmt1
Elmo1							Idh3a		Dcxr
Kars1							Api5		Hspa4l
Atp8a1							Elmo1		Ftl1
Tor1aip1							Kars1		Cpm
Hacd3							Atp8a1		Ear1
Dync1li1							Tor1aip1		Gm2a
Tmcc2							Hacd3
Eci2							Dync1li1
Erp29							Tmcc2
Glipr2							Eci2
Cand1							Erp29
Slco2a1							Glipr2
Aars1							Cand1
Mccc1							Slco2a1
Dctn1							Aars1
Mybbp1a							Mccc1
Uap1l1							Dctn1
Esam							Mybbp1a
Abracl							Gpx1
Dlst							Uap1l1
Thop1							Esam
Cdc37							Abracl
Psmc4							Dlst
Camk2d							Thop1
Myadm							Adh5
Dpm1							Cdc37
Aspn							Psmc4
Tsg101							Camk2d
Farsb							Myadm
Itgav							Dpm1
Rprd1b							Aspn
Fubp1							Tsg101
Dnajb11							Farsb
Plcd1							Itgav
Bsg							Rprd1b
Oxct1							Fubp1
Azgp1							Acyp1
Pecam1							Dnajb11
Plaa							Plcd1
Gclm							Bsg
Huwe1							Oxct1
Ddx1							Azgp1
Dbt							Pecam1
Ptk2							Plaa
F2							Gclm
Inpp1							Huwe1
Sacm1l							Ddx1
Strap							Dbt
Aldh4a1							Ptk2
Coro7							Ctss
Pfkp							F2
Dnajc8							Inpp1
Srsf5							Sacm1l
H2-Ab1							Strap
Cse1l							Aldh4a1
Ogn							Coro7
Mprip							Pfkp
Ddx6							Dnajc8
Impdh1							Srsf5
H2-Aa							H2-Ab1
Cadm1							Cse1l
Rps12							Ogn
Matr3							Mprip
Pygm							Ddx6
Tpd52l2							Impdh1
Ap3b1							H2-Aa
Cd93							Cadm1
Ptpn11							Rps12
Plp2							Matr3
Dag1							Pygm
Stk24							Tpd52l2
Dpp3							Ap3b1
Ndufa13							Cd93
Rcn2							Ptpn11
Fah							Plp2
Trim28							Dag1
Fhod1							Stk24
Ewsr1							Dpp3
Flii							Ndufa13
Xpo1							Rcn2
Tmod1							Fah
Eif2s1							Trim28
Cbx1							Fhod1
Txnl1							Ewsr1
Raly							Flii
Samm50							Xpo1
Eif3h							Tmod1
Cp							Eif2s1
Swap70							Cbx1
Rps6ka3							Txnl1
Eps8l2							Raly
Arrb1							Samm50
Stxbp2							Eif3h
Mpp2							Cp
Cpt1a							Swap70
Pygl							Rps6ka3
Snx12							Eps8l2
M6pr							Arrb1
Oxsr1							Stxbp2
Klkb1							Mpp2
Dnaja1							Cpt1a
Rpl35							Pygl
Ocln							Snx12
Rps10							M6pr
Itgb3							Oxsr1
Rbbp4							Klkb1
Prps1							Dnaja1
Sf1							Rpl35
Sftpd							Ocln
Sf3b3							Rps10
Acot1							Itgb3
Gfus							Rbbp4
Pdcd6							Prps1
Hook3							Sf1
Gyg1							Sftpd
Slc39a4							Sf3b3
Sec31a							Acot1
Scfd1							Gfus
Rbpms							Pdcd6
Nckap1							Hook3
Serping1							Gyg1
Lpp							Slc39a4
Rasip1							Sec31a
F13a1							Scfd1
Sptb							Rbpms
Eif3b							Nckap1
Nid1							Serping1
Psmb10							Lpp
Pde5a							Rasip1
Lrrc47							F13a1
Efnb1							Sptb
Mvp							Eif3b
Add3							Nid1
Rnpep							Psmb10
Arhgef1							Pde5a
Clip1							Lrrc47
Cd34							Efnb1
Hspa12a							Mvp
Ppl							Add3
Adgre5							Rnpep
Dpp4							Arhgef1
Psmd7							Clip1
Numa1							Cd34
Gnao1							Hspa12a
Myzap							Ppl
Mccc2							Adgre5
Sun2							Dpp4
Icam2							Psmd7
Pfkl							Numa1
Stat1							Gnao1
App							Myzap
Tcp1							Mccc2
Myo1b							Sun2
Vtn							Icam2
Vasp							Pfkl
Tpd52							Stat1
Lamp2							App
Vps26a							Tcp1
Impdh2							Myo1b
Epb41							Vtn
Hnrnph1							Vasp
Mlec							Tpd52
Eif3c							Lamp2
Add1							Vps26a
Ptgfrn							Impdh2
Macf1							Epb41
Dnajb4							Hnrnph1
Hdlbp							Mlec
Tars1							Eif3c
Rad23a							Add1
Fbln1							Ptgfrn
Nt5e							Macf1
Ighm							Dnajb4
Vwf							Hdlbp
Mme							Tars1
Synm							Hsph1
Itih4							Rad23a
Lims2							Fbln1
C4b							Nt5e
Dhx15							Ighm
Dhx9							Vwf
Cldn18							Mme
Diaph1							Synm
Macroh2a1							Itih4
Nampt							Lims2
Ptma							C4b
Eftud2							Dhx15
Marcks							Dhx9
Cdc42bpb							Cldn18
Uso1							Diaph1
Erap1							Macroh2a1
Pdlim1							Nampt
Anpep							Ptma
Serpinf2							Nrp1
Zyx							Eftud2
Mug1							Marcks
Plec							Cdc42bpb
Mpp1							Uso1
Shank3							Erap1
Ppp2cb							Pdlim1
Rab35							Anpep
Gnai3							Serpinf2
Atp1a2							Zyx
Atp6v1h							Mug1
H2ac21							Plec
Slc3a2							Chi3l1
Nap1l4							Mpp1
Cenpv							Shank3
Eif4a3							Ppp2cb
Pklr							Rab35
Hrg							Gnai3
Itga6							Atp1a2
Acot9							Atp6v1h
Trap1							H2ac21
Plcb3							Slc3a2
Cds2							Nap1l4
Npm1							Cenpv
Vars1							Eif4a3
Cdc42bpg							Pklr
Ipo5							Hrg
Adipoq							Itga6
Epb42							Acot9
Ank1							Trap1
Vamp3							Plcb3
Myo1d							Cds2
Spon1							Npm1
Stat3							Vars1
Eps15							Cdc42bpg
Hspa2							Ipo5
Spta1							Adipoq
Eng							Epb42
Tpp2							Ank1
Ptk7							Vamp3
Rock2							Myo1d
Plxdc2							Spon1
Rai14							Stat3
Tnks1bp1							Eps15
Itih2							Hspa2
Tpr							Spta1
Cyfip1							Eng
Rock1							Tpp2
Podxl							Ptk7
Aox3							Rock2
Cemip2							Plxdc2
Hck							Rai14
Rrbp1							Hspa1b
Cfh							Tnks1bp1
Uggt1							Itih2
H2ac4							Tpr
H2ac20							Cyfip1
Hbb-b2							Rock1
							Podxl
							Aox3
							Cemip2
							Hck
							Rrbp1
							Cfh
							Uggt1
							H2ac4
							H2ac20
							Hbb-b2

[truncated: 15 more sheets: Supp. Table 11, Supp. Table 12, Supp. Table 13, Supp. Table 14, Supp. Table 15, Supp. Table 16, Supp. Table 17, Supp. Table 18, Supp. Table 19, Supp. Table 20, Supp. Table 21, Supp. Table 22, Supp. Table 23, Supp. Table 24, Supp. Table 25]
